# Supplementary material for: Mutational analysis of ribosomal proteins in a cohort of pediatric patients with T-cell acute lymphoblastic leukemia reveals Q123R, a novel mutation in RPL10
Source: Front Genet. 2022 Nov 22;13:1058468. doi: 10.3389/fgene.2022.1058468 (PMC9723238; doi:10.3389/fgene.2022.1058468)
Supplement: Supplementary file 4 [file Table1.XLSX]

## Sheet: Foglio1
BioProject ID: PRJNA876791
BioProject database
http://www.ncbi.nlm.nih.gov/bioproject/876791
						Object IDs and corresponding URLs:
Accession Sample Name SPUID Organism Tax ID Isolate
SAMN30672569 RIBO_01 RIBO_01 Homo sapiens 9606 RIBO_01						30672569: https://www.ncbi.nlm.nih.gov/sra/30672569
SAMN30672570 RIBO_02 RIBO_02 Homo sapiens 9606 RIBO_02						30672570: https://www.ncbi.nlm.nih.gov/sra/30672570
SAMN30672571 RIBO_04 RIBO_04 Homo sapiens 9606 RIBO_04						30672571: https://www.ncbi.nlm.nih.gov/sra/30672571
SAMN30672572 RIBO_05 RIBO_05 Homo sapiens 9606 RIBO_05						30672572: https://www.ncbi.nlm.nih.gov/sra/30672572
SAMN30672573 RIBO_08 RIBO_08 Homo sapiens 9606 RIBO_08						30672573: https://www.ncbi.nlm.nih.gov/sra/30672573
SAMN30672574 RIBO_09 RIBO_09 Homo sapiens 9606 RIBO_09						30672574: https://www.ncbi.nlm.nih.gov/sra/30672574
SAMN30672575 RIBO_10 RIBO_10 Homo sapiens 9606 RIBO_10						30672575: https://www.ncbi.nlm.nih.gov/sra/30672575
SAMN30672576 RIBO_07 RIBO_07 Homo sapiens 9606 RIBO_07						30672576: https://www.ncbi.nlm.nih.gov/sra/30672576
SAMN30672577 G4813 G4813 Homo sapiens 9606 G4813						30672577: https://www.ncbi.nlm.nih.gov/sra/30672577
SAMN30672578 G5052 G5052 Homo sapiens 9606 G5052						30672578: https://www.ncbi.nlm.nih.gov/sra/30672578
SAMN30672579 G6182 G6182 Homo sapiens 9606 G6182						30672579: https://www.ncbi.nlm.nih.gov/sra/30672579
SAMN30672580 G7163 G7163 Homo sapiens 9606 G7163						30672580: https://www.ncbi.nlm.nih.gov/sra/30672580
SAMN30672581 G8066 G8066 Homo sapiens 9606 G8066						30672581: https://www.ncbi.nlm.nih.gov/sra/30672581
SAMN30672582 G9655 G9655 Homo sapiens 9606 G9655						30672582: https://www.ncbi.nlm.nih.gov/sra/30672582
SAMN30672583 GB70 GB70 Homo sapiens 9606 GB70						30672583: https://www.ncbi.nlm.nih.gov/sra/30672583
SAMN30672584 GB98 GB98 Homo sapiens 9606 GB98						30672584: https://www.ncbi.nlm.nih.gov/sra/30672584
SAMN30672585 GB905 GB905 Homo sapiens 9606 GB905						30672585: https://www.ncbi.nlm.nih.gov/sra/30672585
SAMN30672586 GB940 GB940 Homo sapiens 9606 GB940						30672586: https://www.ncbi.nlm.nih.gov/sra/30672586
SAMN30672587 GB2805 GB2805 Homo sapiens 9606 GB2805						30672587: https://www.ncbi.nlm.nih.gov/sra/30672587
SAMN30672588 GB2922 GB2922 Homo sapiens 9606 GB2922						30672588: https://www.ncbi.nlm.nih.gov/sra/30672588
SAMN30672589 5123 5123 Homo sapiens 9606 5123						30672589: https://www.ncbi.nlm.nih.gov/sra/30672589
SAMN30672590 5150 5150 Homo sapiens 9606 5150						30672590: https://www.ncbi.nlm.nih.gov/sra/30672590
SAMN30672591 5171 5171 Homo sapiens 9606 5171						30672591: https://www.ncbi.nlm.nih.gov/sra/30672591
SAMN30672592 5358 5358 Homo sapiens 9606 5358						30672592: https://www.ncbi.nlm.nih.gov/sra/30672592
SAMN30672593 5417 5417 Homo sapiens 9606 5417						30672593: https://www.ncbi.nlm.nih.gov/sra/30672593
SAMN30672594 6814 6814 Homo sapiens 9606 6814						30672594: https://www.ncbi.nlm.nih.gov/sra/30672594
SAMN30672595 6825 6825 Homo sapiens 9606 6825						30672595: https://www.ncbi.nlm.nih.gov/sra/30672595
SAMN30672596 6924 6924 Homo sapiens 9606 6924						30672596: https://www.ncbi.nlm.nih.gov/sra/30672596
SAMN30672597 6954 6954 Homo sapiens 9606 6954						30672597: https://www.ncbi.nlm.nih.gov/sra/30672597
SAMN30672598 6994 6994 Homo sapiens 9606 6994						30672598: https://www.ncbi.nlm.nih.gov/sra/30672598
SAMN30672599 7053 7053 Homo sapiens 9606 7053						30672599: https://www.ncbi.nlm.nih.gov/sra/30672599
SAMN30672600 7234 7234 Homo sapiens 9606 7234						30672600: https://www.ncbi.nlm.nih.gov/sra/30672600
SAMN30672601 7317 7317 Homo sapiens 9606 7317						30672601: https://www.ncbi.nlm.nih.gov/sra/30672601
SAMN30672602 7398 7398 Homo sapiens 9606 7398						30672602: https://www.ncbi.nlm.nih.gov/sra/30672602
SAMN30672603 7449 7449 Homo sapiens 9606 7449						30672603: https://www.ncbi.nlm.nih.gov/sra/30672603
SAMN30672604 7558 7558 Homo sapiens 9606 7558						30672604: https://www.ncbi.nlm.nih.gov/sra/30672604
SAMN30672605 7389 7389 Homo sapiens 9606 7389						30672605: https://www.ncbi.nlm.nih.gov/sra/30672605
SAMN30672606 7389R 7389R Homo sapiens 9606 7389R						30672606: https://www.ncbi.nlm.nih.gov/sra/30672606
SAMN30672607 5171R 5171R Homo sapiens 9606 5171R						30672607: https://www.ncbi.nlm.nih.gov/sra/30672607
SAMN30672608 6924R 6924R Homo sapiens 9606 6924R						30672608: https://www.ncbi.nlm.nih.gov/sra/30672608
SAMN30672609 RIBO_10R RIBO_10R Homo sapiens 9606 RIBO_10R						30672609: https://www.ncbi.nlm.nih.gov/sra/30672609
SAMN30672610 GB899 GB899 Homo sapiens 9606 GB899						30672610: https://www.ncbi.nlm.nih.gov/sra/30672610
