# Supplementary material for: Mutational analysis of ribosomal proteins in a cohort of pediatric patients with T-cell acute lymphoblastic leukemia reveals Q123R, a novel mutation in RPL10
Source: Front Genet. 2022 Nov 22;13:1058468. doi: 10.3389/fgene.2022.1058468 (PMC9723238; doi:10.3389/fgene.2022.1058468)
Supplement: Supplementary file 6 [file DataSheet1.xlsx]

## Sheet: Suppl. Table 1
Suppl. Table 1. Characteristics of the pediatric T-ALL patients
	Characteristic
	Sex		n (%)
	Male		31 (84)
	Female		6 (16)
	Age at diagnosis		year
	Median (min-max)		8 (2-16)
	Blast infiltration		%
	Median (min-max)		90 (40-100)

## Sheet: Suppl. Table 2
Suppl. Table 2. Immunological classification of the pediatric T-ALL patients
PGR= Prednison Good responder
PPR= Prednison Poor Responder
MPAL= Mixed-Phenotype Acute leukemia
N/A= not applicable
	Sample	Gender	EGIL status/ETP	PGR/PPR d+8
	RIBO01	M	T-III	PPR
	RIBO02	M	T-II	PGR
	RIBO04	F	T-II	PPR
	RIBO05	M	T-II/ETP	PGR
	RIBO08	M	T-III	PGR
	RIBO09	M	T-IV	PGR
	RIBO10	M	T-IV	PGR
	RIBO07	F	N/A	N/A
	G4813	M	N/A / ETP	N/A
	G5052	M	N/A / NO ETP	N/A
	G6182	M	N/A / NO ETP	N/A
	G7163	M	N/A / NO ETP	N/A
	G8066	M	N/A / NO ETP	N/A
	G9655	M	N/A / NO ETP	N/A
	GB70	F	N/A / NO ETP	N/A
	GB98	M	N/A / NO ETP	N/A
	GB905	M	N/A / NO ETP	N/A
	GB940	M	N/A / NO ETP	N/A
	GB2805	M	N/A / NO ETP	N/A
	GB2922	M	N/A / NO ETP	N/A
	5123	F	T-III	PGR
	5150	M	T-III	PGR
	5171	M	T-III MPAL	PGR
	5358	F	T-II	PGR
	5417	M	T-I/II ETP	PPR
	6814	M	T-I/II	PGR
	6825	M	T-III	PPR
	6924	M	T-I/II ETP	PGR
	6954	M	T-III	PGR
	6994	F	T-IV	PGR
	7053	M	T-I/II	PGR
	7234	M	T-III	PPR
	7317	M	T-IV	PPR
	7389	M	T-I/II	PPR
	7449	M	T-IV	PPR
	7558	M	T-I/II ETP	PPR
	7398	M	T I-II (t 9;22 p190)	N/A

## Sheet: Suppl. Table 3
Suppl. Table 3. PCR primers for Sanger sequencing of ribosomal proteins.
Gene		Fw	Rv	bp
RPL10 ex 6-7	c.G605A c.C628T c.A368G	CTACCCCAATGTAGGCTCCAA	GGAAGTTCCTTCCCCGTCAA	507
RPL10 ex 5	c.C292A	CCGAATTTGTGCCAATAAGTAC	CTTAAAAGGCCCAGACCAAG	151
RPL10A	c.T319C	GGACTTTCTGGAAACCGTTTGG	GGGTGCTCTTACTGGCATATTTAG	436
RPL10L	c.A1G	CATTTTGACTTCGAGGCACCG	TTCTGAAGCTTGGTGCGGAT	471
RPL11	c.G400C	GTATGGCTGTGTGTTGCGTG	CATGGCCTCCTCTTTGCTGA	275
RPL13A	c.C365T c.C329T	CACCCAACAGGTATGCTGCC	CCGCAGACCATCGTGAGATAAG	441
RPL14	c.445_446ins	TACTTAATGCCCTTTCTAAAACCAG	TGCCACTTATGCTTTCTTGCC	387
RPL21	c.A146T	AAAACACATTTCACCGGCTCT	GGGGGTATATGAGGGAATACTGG	300
RPL26L1	c.A389T	GCCTACCTAGTGGAACATGCTATT	ACCCTAGCCTCAAAATCTCCG	372
RPL3L	c.G599A	TCATGGAGATCCAGCTGAACG	CCTCACTGAGCCCTACCTTTG	166
RPL3L	c.C515T	GTTTCAGGTGGGGGTGTGAT	ACCTCACTCTGGCTGAACAC	205
RPL3L	c.340_345del	CAATTGTAGAAACGCCGCCC	ACGGTTGAGACTTCGCTTCC	258
RPL5	c.G602A	TGTTTCAAGACGGGACTGATGG	TATAAGAATGTTACCTGCCCCCA	363
RPS24	c.T745C	GAGGGGCTGTGGCAAGTATT	CCTCAGAAATGCAGCAAGGC	358
RPS3A	c.T197G	CCCTCAGTTTACAGGCTTGACT	CACCCATAGCACAACCACTCTA	300

## Sheet: Suppl. Table 4
Suppl. Table 4. Basal phosphoproteins expression measured by phosphoflow.
	p-4EBP1		p-S6		p-AKT 473		p-STAT5
UPN	Fold Change (F.C.)	% positive cells	Fold Change (F.C.)	% positive cells	Fold Change (F.C.)	% positive cells	Fold Change (F.C.)	% positive cells
5123	12.86	71.4	6.30	20.4	2.18	14.0	1.05	0.0
5150	23.02	91.0	1.88	2.5	1.34	2.4	1.16	0.0
6924	1.91	17.0	1.44	12.8	1.65	2.4	1.59	0.5
6924	2.36	15.4	1.22	6.7	2.52	5.8	1.61	0.3
6954	11.70	73.7	2.06	16.2	5.10	34.1	1.73	0.7
7053	7.99	60.2	1.03	0.0	1.29	2.8	n.a.	n.a.
7389	5.71	52.6	0.96	1.0	1.50	3.8	1.15	0.0
7449	8.82	63.7	1.01	0.3	1.39	3.2	0.97	0.0
7558	9.28	68.6	1.38	10.1	1.25	0.5	1.06	0.0
UPN 6924 (two independent experiments)
Fold Change= Median Fluorescence Intensity (MFI) phosphoprotein/MFI Isotype
n.a= data not available

## Sheet: Suppl. Table 5
Suppl. Table 5. Avarage aligment results of WES analysis of 37 T-ALL samples.
	Average ± St. Dev	Range
Number of high-quality aligned bases (Gbp)	6,82 ± 1,01	4,95 - 9,19
Mean target coverage	79,27 ± 11,83	55,90 - 104,91
Percentage of bases covered by at least 2 reads (%)	99,63 ± 0,32	98,44 - 99,99
Percentage of bases covered by at least 10 reads (%)	96,98 ± 2,74	87,82 - 98,77
Percentage of bases covered by at least 20 reads (%)	92,59 ± 5,10	76,87 - 96,78

## Sheet: Suppl. Table 6
Suppl Table 6. Variations observed in 37 T-ALL samples.
Sample	# of nonsynonymous SNVs	# of frameshift INDELs	# of nonframeshift INDELs	# of nonframeshift substitutions	# of stopgain	# of stoploss	Total # of variations
RIBO_01	455	25	30	11	13	0	534
RIBO_02	441	14	17	7	17	0	496
RIBO_04	432	16	26	12	20	0	506
RIBO_05	408	17	19	11	15	0	470
RIBO_07	532	29	34	18	18	2	633
RIBO_08	523	25	25	19	18	0	610
RIBO_09	556	28	25	20	19	1	649
RIBO_10	524	31	22	17	24	1	619
5123	542	318	104	60	19	0	1043
5150	541	146	75	33	16	0	811
5171	544	145	65	32	21	0	807
5358	566	298	118	67	17	1	1067
5417	565	153	48	39	20	0	825
6814	576	106	69	39	20	0	810
6825	636	37	22	31	17	1	744
6924	513	56	35	19	21	1	645
6954	567	71	44	32	20	0	734
6994	556	28	38	0	18	0	640
7053	595	63	35	0	14	0	707
7234	549	41	39	16	16	1	662
7317	576	52	34	18	21	1	702
7389	512	83	42	24	12	2	675
7398	592	23	35	18	18	0	686
7449	593	29	23	24	16	1	686
7558	567	162	67	37	17	3	853
G2805	538	36	31	25	22	0	652
G4813	553	32	31	26	17	1	660
G5052	598	22	25	33	17	0	695
G6182	545	23	35	30	18	1	652
G7163	559	32	27	23	24	0	665
G8066	572	28	25	27	21	0	673
G9655	547	25	33	22	20	1	648
GB2922	584	34	25	26	18	0	687
GB70	592	38	44	29	13	0	716
GB905	566	33	27	22	20	2	670
GB940	901	41	32	0	23	0	997
GB98	515	26	26	25	15	0	607

## Sheet: Suppl. Table 7
Suppl Table 7. Germinal or somatic mutations in ribosomal proteins.
N/A: not aplicable (mutations not validated by Sanger sequencing)
SAMPLE	Gene Symbol	cDNA	Mut_Protein	Chr	Reference Base	Alterate Base	ratio alt/tot	Status
G6182	RPL10	c.G605A	p.S202N	X	G	A	0.964286	germinal
GB940	RPL10	c.G605A	p.S202N	X	G	A	1	germinal
GB98	RPL10	c.C292A	p.R98S	X	C	A	0.756757	somatic
GB98	RPL10	c.C628T	p.R210W	X	C	T	0.272727	N/A
5171	RPL10	c.C292A	p.R98S	X	C	A	0.72549	somatic
6924	RPL10	c.A368G	p.Q123R	X	A	G	0.76087	somatic
RIBO_09	RPL10A	c.T319C	p.Y107H	6	T	C	0.513514	germinal
RIBO_08	RPL10L	c.A1G	p.M1V	14	T	C	0.529412	germinal
7317	RPL11	c.G400C	p.G134R	1	G	C	0.44586	germinal
7398	RPL13A	c.C365T	p.A122V	19	C	T	0.449612	germinal
GB940	RPL13A	c.C329T	p.P110L	19	C	T	0.448276	germinal
7317	RPL14	c.445_446insCTGCTG	p.T149delinsTAA	3	-	CTGCTG	1	germinal
7398	RPL14	c.445_446insCTGCTGCTGCTGCTG	p.T149delinsTAAAAA	3	-	CTGCTGCTGCTGCTG	0.56	germinal
G7163	RPL14	c.445_446insCTG	p.T149delinsTA	3	-	CTG	0.964286	germinal
GB940	RPL14	c.445_446insCTGCTGCTG	p.T149delinsTAAA	3	-	CTGCTGCTG	1	germinal
RIBO_04	RPL14	c.445_446insCTGCTG	p.T149delinsTAA	3	-	CTGCTG	1	germinal
RIBO_08	RPL14	c.445_446insCTGCTGCTG	p.T149delinsTAAA	3	-	CTGCTGCTG	0.472727	germinal
5123	RPL14	c.445_446insCTGCTG	p.T149delinsTAA	3	-	CTGCTG	1	germinal
5417	RPL14	c.445_446insCTG	p.T149delinsTA	3	-	CTG	0.25	germinal
6825	RPL14	c.445_446insCTGCTG	p.T149delinsTAA	3	-	CTGCTG	1	germinal
7389	RPL14	c.445_446insCTGCTG	p.T149delinsTAA	3	-	CTGCTG	1	germinal
5171	RPL17-C18orf32	c.T518C	p.V173A	18	A	G	0.4	germinal
RIBO_01	RPL21	c.A146T	p.Q49L	10	T	A	0.5625	N/A
RIBO_04	RPL21	c.A146T	p.Q49L	10	T	A	0.315789	N/A
GB2805	RPL26L1	c.A389T	p.K130I	5	A	T	0.222222	germinal
6994	RPL3L	c.G599A	p.R200Q	16	C	T	0.4	germinal
G5052	RPL3L	c.C515T	p.P172L	16	G	A	0.470588	germinal
5358	RPL3L	c.340_345del	p.114_115del	16	CCGGCA	-	0.322034	germinal
RIBO_10	RPL5	c.G602A	p.G201D	1	G	A	0.37594	somatic
5358	RPS24	c.T745C	p.S249P	10	T	C	0.611111	germinal
GB2922	RPS3A	c.T197G	p.V66G	4	T	G	0.222222	N/A
GB905	RPS3A	c.T197G	p.V66G	4	T	G	0.3	N/A

## Sheet: Suppl. Table 8
Suppl Table 8. Comparison of our cohort with Pecan databse. Occurrence and frequency of somatic mutations in the genes reported in
Figure 2 in Pecan T-ALL cohort as opposed to occurrence and frequency in our cohort. The column labeled P-value reports the p-value obtained by comparing the frequencies of occurrence in the two cohorts by proportionality test.
The column labeled P-value reports the p-value obtained by comparing the frequencies of occurrence in the two cohorts by proportionality test.
Gene	# Mutated PeCan	PeCan Freq.	# Mutated	Exp. Freq.	P-value
NOTCH1	263	0.617371	19	0.513514	0.286319			P-value > 0,05
FBXW7	90	0.211268	6	0.162162	0.62035			P-value < 0,05
PHF6	90	0.211268	8	0.216216	1			not on Pecan database
PTEN	71	0.166667	2	0.0540541	0.116922
WT1	56	0.131455	3	0.0810811	0.532339
BCL11B	54	0.126761	2	0.0540541	0.299181
DNM2	54	0.126761	2	0.0540541	0.299181
LEF1	48	0.112676	3	0.0810811	0.752686
FLT3	20	0.0469484	9	0.243243	1.22511e-05
USP7	45	0.105634	4	0.108108	1
NRAS	35	0.0821596	2	0.0540541	0.772789
JAK3	30	0.0704225	2	0.0540541	0.96915
IL7R	30	0.0704225	2	0.0540541	0.96915
EZH2	25	0.0586854	3	0.0810811	0.85034
KMT2A	20	0.0469484	2	0.0540541	1
CTCF	26	0.0610329	10	0.27027	2.24525e-05
RUNX1	24	0.056338	6	0.162162	0.0307603
CCND3	20	0.0469484	3	0.0810811	0.601541
JAK1	15	0.0352113	3	0.0810811	0.346591
KMT2D	12	0.028169	4	0.108108	0.0371263
SETD2	9	0.0211268	3	0.0810811	0.0964599
KRAS	11	0.0258216	2	0.0540541	0.632355
CNOT3	10	0.0234742	2	0.0540541	0.559491
KMT2C	10	0.0234742	9	0.243243	1.6203e-09
USP9X	10	0.0234742	2	0.0540541	0.559491
CREBBP	9	0.0211268	3	0.0810811	0.0964599
ASXL2	7	0.0164319	4	0.108108	0.00318214
MED12	8	0.0187793	5	0.135135	0.000329521
FAT1	6	0.0140845	13	0.351351	2.35997e-21
MYCN	6	0.0140845	2	0.0540541	0.257617
ORAI1	4	0.00938967	2	0.0540541	0.121981
NAT10	3	0.00704225	3	0.0810811	0.00219917
EMG1	2	0.00469484	3	0.0810811	0.00049578
MDN1	2	0.00469484	10	0.27027	3.17358e-20
NOC4L	2	0.00469484	2	0.0540541	0.0288198
WDR3	2	0.00469484	2	0.0540541	0.0288198
NOL6	1	0.00234742	5	0.135135	1.1098e-09
RRP12	1	0.00234742	5	0.135135	1.1098e-09
SURF6	1	0.00234742	2	0.0540541	0.00710103
TBL3	1	0.00234742	4	0.108108	2.7289e-07
UTP4	1	0.00234742	3	0.0810811	5.39334e-05
LSG1	NA	NA	4	0.108108
EFL1	NA	NA	3	0.0810811
NOP2	NA	NA	7	0.189189
PWP1	NA	NA	5	0.135135
LTV1	NA	NA	3	0.0810811
BYSL	NA	NA	2	0.0540541
DIMT1	NA	NA	2	0.0540541
ZCCHC4	NA	NA	3	0.0810811
HEATR1	NA	NA	9	0.243243
WDR75	NA	NA	4	0.108108
WDR36	NA	NA	7	0.189189
DDX21	NA	NA	3	0.0810811
MPHOSPH10	NA	NA	5	0.135135
NOP14	NA	NA	5	0.135135
BOP1	NA	NA	2	0.0540541
PELP1	NA	NA	2	0.0540541
EIF3A	NA	NA	4	0.108108
EIF5B	NA	NA	2	0.0540541
EEF1B2	NA	NA	2	0.0540541
RPL10	17	0.0399061	3	0.0810811	0.00257683
RPL5	9	0.0211268	1	0.027027	0.0214844
